# Supplementary material for: Defining the inflammatory signature of human lung explant tissue in the presence and absence of glucocorticoid
Source: F1000Res. 2017 Apr 11;6:460. [Version 1] doi: 10.12688/f1000research.10961.1 (PMC5497818; doi:10.12688/f1000research.10961.1)
Supplement: LPS raw data — Luminex raw data for LPS stimulated tissue (Donors n=6). [file f1000research-6-11814-s0000.tgz › a46f3934-b682-40da-b037-45ed5beed542_Raw_data_LPS.xlsx]

## Sheet: CXCL8
	D1	D2	D3	D4	D5	D6
Basal	2.15358	2.347	4.28058	0.167381	0	0
LPS	29.8232	24.6392	137.95	85.9409	25.4514	20.1606
LPS+Dex	18.2783	10.5682	83.7582	17.6214	8.51544	5.95886

## Sheet: CCL3
	D1	D2	D3	D4	D5	D6
Basal	25.7693	71.7452	7.00237	14.7123	7.8293	9.2151
LPS	928.512	1557.75	1127.82	804.876	293.476	188.539
LPS+Dex	322.509	392.95	718.866	170.146	93.8648	84.621

## Sheet: CCL4
	D1	D2	D3	D4	D5	D6
Basal	4.70746	5.45295	1.02565	1.89564	0	0.996466
LPS	81.2332	128.857	203.966	37.3014	20.1935	5.93149
LPS+Dex	28.8839	43.2909	118.472	10.5392	9.27297	4.36734

## Sheet: CCL22
	D1	D2	D3	D4	D5	D6
Basal	37.0946	6.88452	13.3912	2.7616	3.36235	2.95973
LPS	33.8325	8.74477	17.2712	7.60396	10.8427	5.96988
LPS+Dex	21.433	5.37559	17.7466	8.95635	6.08716	5.98842

## Sheet: GM-CSF
	D1	D2	D3	D4	D5	D6
Basal	1.51812	5.849	2.91325	0	0	0
LPS	34.9053	41.2921	56.0071	38.8454	31.0843	25.0465
LPS+Dex	19.801	11.2888	32.7105	8.7725	11.9396	16.6085

## Sheet: VEGF
	D1	D2	D3	D4	D5	D6
Basal	26.499	33.5349	21.1068	28.0087	18.7649	22.6705
LPS	48.8172	68.1204	45.0204	55.9374	31.3865	34.6346
LPS+Dex	4.61377	12.1568	24.0856	24.2846	9.44714	9.15339

## Sheet: IL-4
	D1	D2	D3	D4	D5	D6
Basal	0.768721	0.851534	0.686367	0.569896	0.396713	0.359761
LPS	1.13588	1.7457	1.23014	1.14705	0.72388	0.742092
LPS+Dex	0.749792	1.07177	1.0687	0.749167	0.808134	0.430342

## Sheet: IL-6
	D1	D2	D3	D4	D5	D6
Basal	1242.02	1369.71	1794.77	129.768	352.978	459.239
LPS	3321.33	4500.65	5808.02	348.421	3332.13	3759.98
LPS+Dex	897.038	591.037	2628.35	62.7586	447.527	664.814

## Sheet: IL-10
	D1	D2	D3	D4	D5	D6
Basal	0	0	0.6136	0	0	0
LPS	3.78376	3.73564	9.83019	6.31574	5.34672	3.83895
LPS+Dex	1.78005	1.36353	6.24375	1.9502	1.81982	2.2101

## Sheet: TNF-α
	D1	D2	D3	D4	D5	D6
Basal	0	0	0.613587	0	0	0.103005
LPS	18.0207	54.5169	52.2067	27.3475	16.7558	10.3092
LPS+Dex			0	0	0

[truncated: 2 more sheets: IL-1β, IL-2]
