# Supplementary material for: Defining the inflammatory signature of human lung explant tissue in the presence and absence of glucocorticoid
Source: F1000Res. 2017 Apr 11;6:460. [Version 1] doi: 10.12688/f1000research.10961.1 (PMC5497818; doi:10.12688/f1000research.10961.1)
Supplement: IL-1b raw data — Luminex raw data for IL-1b stimulated tissue (Donors n=4). [file f1000research-6-11814-s0001.tgz]

Archive with 1 entries (1 files):
- 1270bc41-f642-48d6-9154-fa66eea1e19f_Raw_data_IL-1b.xlsx
