# Supplementary material for: Defining the inflammatory signature of human lung explant tissue in the presence and absence of glucocorticoid
Source: F1000Res. 2017 Apr 11;6:460. [Version 1] doi: 10.12688/f1000research.10961.1 (PMC5497818; doi:10.12688/f1000research.10961.1)
Supplement: IL-1b raw data — Luminex raw data for IL-1b stimulated tissue (Donors n=4). [file f1000research-6-11814-s0001.tgz › 1270bc41-f642-48d6-9154-fa66eea1e19f_Raw_data_IL-1b.xlsx]

## Sheet: CXCL8
	D1	D3	D4	D6
Basal	3251.87	4179.79	282.718	1240.88
IL-1	4715.85	11737	615.574	6055.2
IL-1+Dex	2732.96	5069.25	486.795	3301.82

## Sheet: CCL3
	D1	D3	D4	D6
Basal	25.7693	7.00237	14.7123	9.2151
IL-1	69.3796	102.412	98.0061	35.2826
IL-1+Dex	23.3059	35.6358	33.6622	22.4551

## Sheet: CCL4
	D1	D3	D4	D6
Basal	4.70746	1.02565	1.89564	0.996466
IL-1	9.48719	13.4252	4.06931	1.61481
IL-1+Dex	3.97391	7.7737	2.52271	1.69371

## Sheet: CCL22
	D1	D3	D4	D6
Basal	37.0946	13.3912	2.7616	2.95973
IL-1	20.835	11.5275	4.89139	1.81128
IL-1+Dex	26.9244	10.5161	4.17056	3.32424

## Sheet: GM-CSF
	D1	D3	D4	D6
Basal	1.51812	2.91325	0	0
IL-1	24.8758	44.9956	22.9854	25.3443
IL-1+Dex	14.1437	13.8471	16.834	17.3749

## Sheet: VEGF
	D1	D3	D4	D6
Basal	26.499	21.1068	28.0087	22.6705
IL-1	13.3325	20.9469	33.2456	19.2499
IL-1+Dex	4.86942	10.3381	9.16735	6.91353

## Sheet: IL-4
	D1	D3	D4	D6
Basal	0.768721	0.686367	0.569896	0.359761
IL-1	0.44524	0.988989	0.721667	0.423481
IL-1+Dex	0.330815	0.714478	0.461009	0.295589

## Sheet: IL-6
	D1	D3	D4	D6
Basal	1242.02	1794.77	129.768	459.239
IL-1	1661.91	4523.4	165.103	1691.19
IL-1+Dex	375.672	1225.33	75.2817	587.102

## Sheet: IL-10
	D1	D3	D4	D6
Basal	0	0.6136	0	0
IL-1	0.870487	1.60397	1.43125	1.40523
IL-1+Dex	0.53354	1.11377	0.92939	0.83394

## Sheet: TNF-α
	D1	D3	D4	D6
Basal	0	0.613587	0	0.103005
IL-1	0.462829	1.31679	0.301667	0.911752
IL-1+Dex	0.252687	0.502912	0	0.233543

[truncated: 1 more sheets: IL-2]
