# Supplementary material for: Defining the inflammatory signature of human lung explant tissue in the presence and absence of glucocorticoid
Source: F1000Res. 2017 Apr 11;6:460. [Version 1] doi: 10.12688/f1000research.10961.1 (PMC5497818; doi:10.12688/f1000research.10961.1)
Supplement: Supplementary file 5 [file f1000research-6-11814-s0004.tgz]

Archive with 1 entries (1 files):
- 591b78f2-7e21-4d4c-bb11-92137efcd881.pdf
